# Supplementary material for: Using Social Network Measures in Wildlife Disease Ecology, Epidemiology, and Management
Source: Bioscience. 2017 Feb 1;67(3):245–57. doi: 10.1093/biosci/biw175 (PMC5384163; doi:10.1093/biosci/biw175)
Supplement: Supplementary Data [file biw175_Supplementary_Data.zip]

Archive with 1 entries (1 files):
- biw175_Suppp.zip
